# Supplementary material for: Clinical outcomes of single-step transepithelial photorefractive keratectomy and off-flap epipolis-laser in situ keratomileusis in moderate to high myopia: 12-month follow-up
Source: BMC Ophthalmol. 2022 May 23;22:234. doi: 10.1186/s12886-022-02443-6 (PMC9128200; doi:10.1186/s12886-022-02443-6)
Supplement: Supplementary file 1 — Additional file 1. [file 12886_2022_2443_MOESM1_ESM.xlsx]

## Sheet: Baseline characteristics
						pre-surgery						surgery parameters
number	name	age	gender	eyes	surgery	UDVA（logMAR）	S	C	A	CDVA（logMAR）	SE	center corneal thickness（mm）	Optical zone (mm)	Total ablation zone (mm)
1	JSQ	33	f	OD	EPI	1.1	-3.25	-0.5	15	0	-3.5	471	7	7.81
1	JSQ			OS	TPRK	1.1	-3.25	-0.25	180	-0.1	-3.375	467	7	8.11
2	ZJQ	34	m	OD	EPI	1.1	-7.5	-0.75	70	0.05	-7.875	482	6.2	7.59
2	ZJQ			OS	TPRK	1.2	-6	-0.75	175	0.1	-6.375	483	6.2	7.79
3	YXL	25	f	OD	TPRK	0.9	-3.25	-0.5	175	-0.1	-3.5	522	7	8.15
3	YXL			OS	EPI	0.9	-2.5	-1.5	175	0	-3.25	524	7	7.62
4	CK	23	m	OD	TPRK	0.8	-4.25	-1	179	-0.1	-4.75	478	6.5	7.82
4	CK			OS	EPI	0.8	-3.75	-1.5	155	0	-4.5	480	6.5	7.3
5	YHQ	23	m	OD	TPRK	1.4	-6.75	-1.75	12	-0.1	-7.625	475	6	7.75
5	YHQ			OS	EPI	1.4	-6	-1.25	177	-0.1	-6.625	479	6	7.06
6	WMH	38	f	OD	EPI	1.2	-5.25	-0.75	150	0.1	-5.625	495	6	6.89
6	WMH			OS	TPRK	0.8	-2.5	-0.75	110	0.05	-2.875	492	6	6.7
7	CL	26	f	OD	EPI	0.5	-4.75	-0.75	163	0.05	-5.125	495	6.7	7.76
7	CL			OS	TPRK	0.5	-4	-1.25	18	0.05	-4.625	496	6.7	8.07
8	LAX	26	f	OD	TPRK	1.2	-7.25	-2	177	0	-8.25	533	6.3	8.38
8	LAX			OS	EPI	1	-8	-0.75	178	0	-8.375	534	6	7.38
9	YDJ	31	m	OD	TPRK	1.1	-9.5	-1	173	0	-10	500	5.8	7.9
9	YDJ			OS	EPI	1.1	-9	-2	13	0	-10	508	5.8	7.24
10	CLJ	28	f	OD	EPI	0.8	-3.25	-0.75	10	0	-3.625	462	6.5	7.25
10	CLJ			OS	TPRK	1	-5.25	-0.75	3	0	-5.625	465	6.5	8.05
11	ZXH	25	f	OD	EPI	0.9	-5.75	-0.75	150	0	-6.125	480	6.5	7.69
11	ZXH			OS	TPRK	1	-5	-1.75	178	0	-5.875	483	6.5	8.12
12	CYR	24	f	OD	TPRK	1.2	-6	-1	90	0.05	-6.5	467	6	7.51
12	CYR			OS	EPI	1.2	-6.25	-0.75	165	0.05	-6.625	470	6	7.1
13	CMY	19	f	OD	TPRK	1.4	-8.5	-0.75	10	0	-8.875	505	6	8.02
13	CMY			OS	EPI	1.4	-8	-1.5	13	0.05	-8.75	501	6	7.38
14	THX	32	f	OD	EPI	1.1	-8	-0.75	175	0	-8.375	485	5.8	7.09
14	THX			OS	TPRK	1.1	-7.5	-1.5	175	0	-8.25	483	5.8	7.56
15	PQT	23	m	OD	EPI	1.2	-6	-1.25	25	0	-6.625	518	6.5	7.74
15	PQT			OS	TPRK	1.2	-5.25	-1.5	145	0	-6	507	6.5	8.15
16	ZMS	20	m	OD	TPRK	0.7	-8.25	-1.75	176	0	-9.125	500	5.9	7.9
16	ZMS			OS	EPI	0.8	-8.25	-1	174	0	-8.75	501	6	7.42
17	WWT	21	f	OD	EPI	1.2	-6.5	-0.25	170	0	-6.625	504	6.3	7.56
17	WWT			OS	TPRK	1.2	-7.5	-0.5	173	0	-7.75	503	6.3	8.26
18	CCY	28	m	OD	EPI	1	-5.75	-0.25	160	0	-5.875	556	6.5	7.69
18	CCY			OS	TPRK	1	-5.5	-1.25	178	0	-6.125	570	6.5	8.18
19	JXJ	31	f	OD	TPRK	1	-6.75	-1	180	0	-7.25	483	6.2	7.99
19	JXJ			OS	EPI	1.1	-6.25	-1.75	180	0	-7.125	485	6.2	7.37
20	SYY	24	f	OD	EPI	1.1	-9.75	-1	175	0	-10.25	511	5.9	7.5
20	SYY			OS	TPRK	1.1	-7.75	-1.5	15	0	-8.5	515	6.3	8.44
21	CW	32	F	OD	EPI	1.4	-6.5	-2.75	167	0	-7.875	511	6.2	7.42
21	CW			OS	TPRK	1.4	-6.75	-3	1	0	-8.25	509	6.2	8.21
22	XP	25	f	OD	EPI	1.2	-9.25	-0.5	45	-0.1	-9.5	498	6	8.14
22	XP			OS	TPRK	1.2	-9.5	-0.5	110	0	-9.75	503	5.9	8.02
23	ZLL	27	f	OD	TPRK	1.1	-3.25	-1.5	180	0	-4	469	6.7	7.89
23	ZLL			OS	EPI	1.1	-3.25	-1.75	4	0	-4.125	472	6.7	7.44
24	HXH	34	f	OD	TPRK	1	-3.5	-3	15	0	-5	545	6.5	7.95
24	HXH			OS	EPI	1	-4	-3.5	1	0	-5.75	545	6.5	7.34
25	ZSS	23	f	OD	TPRK	0.8	-7	-0.5	40	0.1	-7.25	505	6.3	8.15
25	ZSS			OS	EPI	0.8	-7	-1.25	157	0	-7.625	498	6.3	7.65
26	CYY	20	f	OD	TPRK	1.2	-6.75	-1	180	0	-7.25	500	6.2	7.99
26	CYY			OS	EPI	1.4	-7.75	0.75	165	0	-7.375	500	6.2	7.63
27	LSZ	21	m	OD	EPI	1	-4.5	-0.75	5	0	-4.875	479	6.7	7.71
27	LSZ			OS	TPRK	1	-4.75	-0.75	5	0	-5.125	481	6.6	8.07
28	ZSS	27	f	OD	TPRK	1	-3.25	0	0	-0.1	-3.25	478	6.7	7.68
28	ZSS			OS	EPI	1	-2.75	-0.25	5	-0.1	-2.875	475	7	7.69
29	CSZ	28	m	OD	EPI	1.1	-7.25	0	0	0	-7.25	526	6	7.16
29	CSZ			OS	TPRK	1.1	-7.25	0	0	0	-7.25	530	6	7.68
30	PX	21	f	OD	TPRK	1.2	-4.75	-0.5	5	0	-5	496	6.3	7.61
30	PX			OS	EPI	1.2	-5.75	-0.5	170	0	-6	497	6.3	7.42
31	WJL	33	m	OD	TPRK	0.8	-8.75	-0.5	5	0.05	-9	515	6	8.04
31	WJL			OS	EPI	0.8	-8.5	-0.75	167	0.05	-8.875	520	6	7.46
32	CHT	27	f	OD	EPI	1.6	-7.5	-0.5	150	0.05	-7.75	506	6.2	7.59
32	CHT			OS	TPRK	1.6	-7.5	-1	173	0	-8	503	6.2	8.16

## Sheet: Visual Acuity & refraction
				1 month after surgery							3 months after surgery							6 months after surgery							12 months after surgery
number	name	eyes	surgery	UDVA（logMAR）	S	C	A	CDVA（logMAR）	SE		UDVA（logMAR）	S	C	A	CDVA（logMAR）	SE		UDVA（logMAR）	S	C	A	CDVA（logMAR）	SE		UDVA（logMAR）	S	C	A	CDVA（logMAR）	SE
1	JSQ	OD	EPI	0.2	-0.5	-0.5	180	0	-0.75		-0.1	0	-0.25	175	-0.1	-0.125		-0.1	0.25	0	0	-0.1	0.25		-0.1	0	-0.25	160	-0.1	-0.125
1	JSQ	OS	TPRK	0	0.5	-0.5	116	0	0.25		-0.1	0	0	0	-0.1	0		-0.1	0.5	0	0	-0.1	0.5		-0.1	0.25	-0.25	85	-0.1	0.125
2	ZJQ	OD	EPI	0.2	0.75	0	/	0.15	0.75		0.1	0.75	-0.75	85	0.1	0.375		0.1	0.5	-0.25	135	0.1	0.375		0.1	0	-0.25	155	0.1	-0.125
2	ZJQ	OS	TPRK	0.3	0.25	-0.75	180	0.2	-0.125		0.1	0.75	-0.5	165	0.1	0.5		0.1	0.75	-0.5	130	0.1	0.5		0.1	0.25	-0.75	105	0.1	-0.125
3	YXL	OD	TPRK	-0.1	0	0	/	0	0		-0.2	0.25	-0.25	170	-0.1	0.125		-0.2	0.5	-0.25	80	-0.1	0.375		-0.2	0	0	0	-0.1	0
3	YXL	OS	EPI	-0.1	0.25	-0.5	170	0.05	0		-0.1	0.25	0	/	0	0.25		-0.1	0.5	-0.25	45	-0.1	0.375		-0.1	0.25	-0.25	30	-0.1	0.125
4	CK	OD	TPRK	-0.1	0	-0.25	120	-0.1	-0.125		-0.1	0.5	0	0	-0.1	0.5		-0.2	1	-0.5	85	-0.1	0.75		-0.1	0.25	-0.5	75	-0.1	0
4	CK	OS	EPI	-0.1	0.25	-0.25	130	0	0.125		-0.1	0.5	-0.5	180	-0.1	0.25		-0.1	1	-0.5	155	-0.1	0.75		-0.1	0.75	-0.25	145	-0.1	0.625
5	YHQ	OD	TPRK	0	0.75	-0.5	70	-0.1	0.5		-0.2	0	-0.25	30	-0.1	-0.125		-0.1	-0.25	-0.5	30	-0.1	-0.5		0	-0.25	-0.5	25	-0.1	-0.5
5	YHQ	OS	EPI	0	0.5	-0.25	165	0	0.375		-0.2	0.5	-0.75	160	-0.1	0.125		-0.2	0	-0.5	175	-0.1	-0.25		0	0	-0.5	140	-0.1	-0.25
6	WMH	OD	EPI	0.2	-0.75	-0.25	120	0.15	-0.875		0	-0.5	-0.25	60	0.05	-0.625		0.2	-0.5	-0.5	70	0.1	-0.75		0.2	-0.5	-0.75	55	0.05	-0.875
6	WMH	OS	TPRK	0.1	0	0.5	160	0.15	0.25		0	0	-0.75	158	0	-0.375		0.1	0	-0.5	135	0.05	-0.25		0	0.25	-0.5	135	0	0
7	CL	OD	EPI	0.1	0.25	-1.25	155	0	-0.375		0.1	0	-0.75	145	0	-0.375		-0.1	0.5	-0.5	155	-0.1	0.25		-0.1	0	0	0	0	0
7	CL	OS	TPRK	0.15	0	-0.75	90	0.15	-0.375		0.1	0	-0.25	85	0	-0.125		-0.1	0	0	0	0	0		0	-0.25	0	0	0	-0.25
8	LAX	OD	TPRK	0.1	0	-0.5	95	0.1	-0.25		0	0.25	-0.75	95	0	-0.125		0	0.25	-0.5	90	-0.1	0
8	LAX	OS	EPI	0.1	-0.5	-0.25	35	0.15	-0.625		0	0.25	-0.25	55	0	0.125		0	0.5	-0.25	115	0	0.375
9	YDJ	OD	TPRK	0.1	-0.25	0	/	0.15	-0.25		-0.1	-0.25	0	0	-0.1	-0.25		0	-0.5	0	0	-0.1	-0.5		0	-0.25	0	0	0	-0.25
9	YDJ	OS	EPI	0.2	0.75	-0.25	140	0.2	0.625		-0.1	0.5	0	0	-0.1	0.5		-0.1	0.25	-0.75	130	-0.1	-0.125		0	0.25	-0.5	150	0	0
10	CLJ	OD	EPI	0.2	0	-0.75	15	0.15	-0.375		0.2	-0.75	0	0	0	-0.75		0.1	-0.25	-0.25	180	-0.1	-0.375		0	-0.5	0	0	-0.1	-0.5
10	CLJ	OS	TPRK	0.1	0.5	-1	165	0.15	0		0	0.5	-0.5	175	0	0.25		0	0.75	-0.5	120	0	0.5		-0.1	0.5	-0.25	105	-0.1	0.375
11	ZXH	OD	EPI	0.1	-0.5	-0.5	5	0	-0.75		-0.1	0.25	-0.75	65	-0.1	-0.125		0	0.75	-0.75	70	0	0.375		-0.1	0.5	-0.75	65	-0.1	0.125
11	ZXH	OS	TPRK	0	-0.25	-0.75	115	0	-0.625		0	0.25	-0.75	130	0	-0.125		0	0.75	-0.75	115	0	0.375		-0.1	0.25	-0.75	110	-0.1	-0.125
12	CYR	OD	TPRK	0	0	-0.5	175	0.05	-0.25		-0.1	0.5	-0.75	70	0	0.125		-0.1	0.5	-0.5	70	0	0.25		0	0.25	-0.5	85	0	0
12	CYR	OS	EPI	0.2	-0.5	-0.5	130	0.05	-0.75		0	0	-0.75	110	-0.1	-0.375		0	0.25	-1	95	0	-0.25		0	0.75	-1.25	96	-0.1	0.125
13	CMY	OD	TPRK	0	0.5	0	0	0	0.5		0	0.25	-0.5	140	0	0		0	0	-0.25	80	-0.1	-0.125		0	0	-0.25	30	-0.1	-0.125
13	CMY	OS	EPI	0	1.25	-0.75	160	0	0.875		0.1	1.5	-1	150	0	1		0.1	1.5	-1	110	0	1		0.1	1	-0.75	123	0	0.625
14	THX	OD	EPI	0.2	0	-0.5	15	0.1	-0.25		0	-0.25	-0.75	5	-0.1	-0.625		-0.1	0	-0.5	90	-0.1	-0.25		-0.1	0	-0.5	90	-0.1	-0.25
14	THX	OS	TPRK	0.1	0.25	0	0	0.05	0.25		-0.1	0.25	-0.25	90	0	0.125		-0.1	0.25	-0.5	90	-0.1	0		-0.1	0.5	-0.5	80	-0.1	0.25
15	PQT	OD	EPI	0.1	-0.75	-0.5	150	0.05	-1		-0.1	0	-0.25	100	-0.1	-0.125		-0.1	1	-0.75	85	-0.1	0.625		-0.1	0.5	-0.25	85	-0.1	0.375
15	PQT	OS	TPRK	0	1.75	-0.5	160	0	1.5		0	1.5	-0.5	120	-0.1	1.25		-0.1	1.25	-0.5	110	-0.1	1		-0.1	0.75	-0.25	170	-0.1	0.625
16	ZMS	OD	TPRK	0	0	0	0	0	0		0	0.25	-0.75	75	0	-0.125		0	0.75	-1	95	0	0.25		0	0.5	-1	90	0	0
16	ZMS	OS	EPI	0	0.25	-0.5	170	0	0		0	0.75	-1	130	0	0.25		0	0.5	-0.75	120	0	0.125		0	0.25	-0.75	105	0	-0.125
17	WWT	OD	EPI	0	1	-0.75	35	0	0.625		0	1	-0.5	30	0	0.75		0	0.25	-0.5	85	0	0		-0.1	0	0	0	0	0
17	WWT	OS	TPRK	0.1	0.5	-0.5	105	0	0.25		0	1	-1	100	0	0.5		0	-0.25	-0.25	150	-0.1	-0.375		-0.1	0.5	-0.5	145	-0.1	0.25
18	CCY	OD	EPI	0.1	0	-1	105	0	-0.5		0	0.75	-0.75	95	-0.1	0.375		0	0.75	-0.5	85	-0.1	0.5		-0.1	1	-0.75	85	-0.1	0.625
18	CCY	OS	TPRK	0.1	-0.25	-0.75	95	0.05	-0.625		-0.1	-0.25	-0.25	140	0	-0.375		0	0.25	-0.25	135	0	0.125		-0.1	0.25	-0.5	115	-0.1	0
19	JXJ	OD	TPRK	0.2	-0.75	-1.25	175	0.05	-1.375		-0.1	0.5	-0.25	175	-0.1	0.375		-0.1	0	-0.25	95	0	-0.125		-0.1	0.25	-0.25	95	-0.1	0.125
19	JXJ	OS	EPI	0.2	-0.25	-1.5	170	0.05	-1		0	0.25	-0.5	160	-0.1	0		-0.1	0	-0.5	135	0	-0.25		-0.1	-0.25	-0.5	135	-0.1	-0.5
20	SYY	OD	EPI	0.1	0.75	-0.75	155	0	0.375		0	0.25	-0.5	115	-0.1	0		0	0.5	-0.75	135	-0.1	0.125		-0.1	0.25	0	0	-0.1	0.25
20	SYY	OS	TPRK	-0.1	0.25	-0.5	170	0	0		-0.1	-0.25	-0.5	5	-0.1	-0.5		-0.1	0	-0.5	10	-0.1	-0.25		-0.1	-0.25	0	0	-0.1	-0.25
21	CW	OD	EPI	0.1	-0.25	-0.5	20	0.05	-0.5		-0.1	0.25	-0.25	145	0	0.125		0	0.25	0	0	0	0.25		-0.1	0	0	0	0	0
21	CW	OS	TPRK	0.1	0	-0.75	35	0.05	-0.375		0	0.25	-0.25	95	0	0.125		-0.1	0.25	-0.5	75	0	0		-0.1	0	-0.5	60	0	-0.25
22	XP	OD	EPI	0.1	0.5	-0.5	110	0	0.25		0.1	0.75	-0.75	115	0	0.375		0	0.5	-0.5	90	0	0.25		0	0.75	-0.5	60	-0.1	0.5
22	XP	OS	TPRK	0.1	0.5	-0.25	118	0.05	0.375		0.1	1.5	-1.25	95	0	0.875		0	1.75	-1.25	90	0	1.125		-0.1	1	-0.25	85	-0.1	0.875
23	ZLL	OD	TPRK	0.1	-0.25	-0.25	135	0.1	-0.375		0	0.25	-0.25	100	0	0.125		-0.1	0.25	0	0	-0.1	0.25		-0.1	0.5	0	0	-0.1	0.5
23	ZLL	OS	EPI	0.2	0.5	-0.5	150	0.2	0.25		0.1	0.5	-0.75	135	0	0.125		0.2	1.25	-0.75	125	0	0.875		0	1.25	-1	120	-0.1	0.75
24	HXH	OD	TPRK	0.2	-1	0	0	0.2	-1		0.1	0	-1	145	0.1	-0.5		0.1	0.25	-0.75	45	0.05	-0.125		0	0	-0.5	170	-0.1	-0.25
24	HXH	OS	EPI	0.2	1.5	-1.75	115	0.1	0.625		0.1	0.25	-0.5	175	0.05	0		0	0.5	-0.75	170	0	0.125		-0.1	1	0	0	-0.1	1
25	ZSS	OD	TPRK	0.3	0.5	-0.5	145	0.2	0.25		0.2	-0.25	-0.75	100	0.15	-0.625		0.3	0	-1.25	90	0.1	-0.625		0.2	0.25	-1	90	0.1	-0.25
25	ZSS	OS	EPI	0.1	0.5	-0.75	90	0.1	0.125		0.2	0.5	-1.5	80	0.05	-0.25		0.1	0.5	-1.5	80	0	-0.25		0.1	0.5	-1.5	82	0	-0.25
26	CYY	OD	TPRK	0.15	1	-0.25	70	0.1	0.875		0.1	0.75	-0.5	95	0.05	0.5		0	1.25	-0.5	90	0	1
26	CYY	OS	EPI	0	0.5	0	0	0	0.5		0	0.25	-0.75	85	0	-0.125		0	0.5	-0.5	105	0	0.25
27	LSZ	OD	EPI	0.2	-0.25	-0.5	115	0	-0.5		-0.1	0.25	-0.5	95	-0.1	0		-0.1	0.25	-0.5	100	-0.1	0		-0.1	0.5	-0.25	80	-0.1	0.375
27	LSZ	OS	TPRK	0.1	-0.25	-0.5	60	0	-0.5		0	0	0	0	0	0		-0.1	0	-0.25	95	-0.1	-0.125		-0.1	0.5	-0.25	100	-0.1	0.375
28	ZSS	OD	TPRK	0	-0.5	-0.25	180	0	-0.625		-0.1	0.25	-0.25	105	-0.1	0.125		-0.1	0	-0.25	5	-0.1	-0.125		-0.2	0	-0.25	170	-0.1	-0.125
28	ZSS	OS	EPI	0.1	-0.5	-1	170	0	-1		-0.1	0.5	0.25	175	-0.1	0.625		-0.1	0.25	-0.5	175	-0.1	0		-0.1	0.25	-0.5	175	-0.1	0
29	CSZ	OD	EPI	0.2	-0.25	-1.25	5	0.05	-0.875		0	0	-1	175	0	-0.5		0	0	-0.25	175	0	-0.125		0	-0.25	-0.25	65	0	-0.375
29	CSZ	OS	TPRK	0.2	-0.25	-0.75	105	0.1	-0.625		0.1	-0.25	-0.75	130	0	-0.625		0.1	-0.25	-0.75	150	0	-0.625		0.1	-0.5	-0.75	135	0	-0.875
30	PX	OD	TPRK	-0.1	0.25	-0.25	150	0	0.125		-0.1	0.25	-0.25	75	-0.1	0.125		-0.1	0.25	-0.25	80	-0.1	0.125		-0.1	0	-1	86	-0.1	-0.5
30	PX	OS	EPI	-0.1	0.25	-0.5	5	-0.1	0		-0.1	0.75	-0.5	105	-0.1	0.5		-0.1	0.75	-0.5	95	-0.1	0.5		0	0.75	-0.75	85	0	0.375
31	WJL	OD	TPRK	0.2	-0.25	0	0	0.15	-0.25		0	-0.25	-0.25	70	0	-0.375		0	-0.25	-0.5	40	0	-0.5		0	0.25	-0.75	40	0	-0.125
31	WJL	OS	EPI	0.2	0.75	-0.5	125	0.1	0.5		0	0.5	-0.25	120	0.05	0.375		0	0.25	-0.25	160	0.05	0.125		0	0	-0.5	145	0	-0.25
32	CHT	OD	EPI	0.1	0.75	-0.5	175	0.05	0.5		0.1	0.75	-0.75	5	0	0.375		0	0.75	-0.75	25	-0.1	0.375		-0.1	0.75	-1	35	0	0.25
32	CHT	OS	TPRK	0.1	1.25	-1.25	50	0.1	0.625		0.1	1	-1.25	55	0.05	0.375		-0.1	0.5	-0.5	65	-0.1	0.25		0	0.5	-0.5	55	0	0.25

## Sheet: Pain Score
number	name	eyes	surgery	pain score	Corneal Epithelial Healing（days）
1	JSQ	OD	EPI	1	3
1	JSQ	OS	TPRK	1	3
2	ZJQ	OD	EPI	0	5
2	ZJQ	OS	TPRK	3	5
3	YXL	OD	TPRK	1	4
3	YXL	OS	EPI	1	4
4	CK	OD	TPRK	3	3
4	CK	OS	EPI	3	3
5	YHQ	OD	TPRK	2	3
5	YHQ	OS	EPI	2	3
6	WMH	OD	EPI	1	4
6	WMH	OS	TPRK	1	3
7	CL	OD	EPI	2	3
7	CL	OS	TPRK	4	3
8	LAX	OD	TPRK	0	3
8	LAX	OS	EPI	0	3
9	YDJ	OD	TPRK	2	3
9	YDJ	OS	EPI	1	3
10	CLJ	OD	EPI	1	3
10	CLJ	OS	TPRK	1	3
11	ZXH	OD	EPI	0	4
11	ZXH	OS	TPRK	1	4
12	CYR	OD	TPRK	1	3
12	CYR	OS	EPI	2	4
13	CMY	OD	TPRK	1	3
13	CMY	OS	EPI	5	3
14	THX	OD	EPI	3	4
14	THX	OS	TPRK	3	4
15	PQT	OD	EPI	1	3
15	PQT	OS	TPRK	1	4
16	ZMS	OD	TPRK	3	3
16	ZMS	OS	EPI	4	3
17	WWT	OD	EPI	0	3
17	WWT	OS	TPRK	0	3
18	CCY	OD	EPI	5	5
18	CCY	OS	TPRK	4	5
19	JXJ	OD	TPRK	0	4
19	JXJ	OS	EPI	1	4
20	SYY	OD	EPI	2	4
20	SYY	OS	TPRK	3	4
21	CW	OD	EPI	0	3
21	CW	OS	TPRK	0	3
22	XP	OD	EPI	1	3
22	XP	OS	TPRK	3	3
23	ZLL	OD	TPRK	0	5
23	ZLL	OS	EPI	0	5
24	HXH	OD	TPRK	2	7
24	HXH	OS	EPI	2	7
25	ZSS	OD	TPRK	2	3
25	ZSS	OS	EPI	3	3
26	CYY	OD	TPRK	4	3
26	CYY	OS	EPI	4	3
27	LSZ	OD	EPI	1	3
27	LSZ	OS	TPRK	1	3
28	ZSS	OD	TPRK	4	3
28	ZSS	OS	EPI	4	5
29	CSZ	OD	EPI	1	3
29	CSZ	OS	TPRK	2	3
30	PX	OD	TPRK	3	4
30	PX	OS	EPI	2	4
31	WJL	OD	TPRK	3	5
31	WJL	OS	EPI	3	5
32	CHT	OD	EPI	1	6
32	CHT	OS	TPRK	2	6

## Sheet: Ocular Wavefront Aberrations
				pre-OP			post-OP 1M			post-OP 3M			post-OP 6M			post-OP 12M
number	name	eyes	surgery	opd coma	opd trefoil	opd sphere	coma	trefoil	sphere	coma	trefoil	sphere	coma	trefoil	sphere	coma	trefoil	sphere
1	JSQ	OD	EPI	0.138	0.301333	0.110333	0.145333	0.296667	0.102333	0.0956667	0.250667	0.165333	0.223333	0.333667	0.258667	0.146333	0.310333	0.146333
1	JSQ	OS	TPRK	0.149333	0.123667	0.0983333	0.154667	0.310667	0.233667	0.163667	0.122	0.260333	0.127	0.187333	0.260333	0.211667	0.244333	0.147333
2	ZJQ	OD	EPI	0.224667	0.103667	0.0443333	0.281333	0.224333	0.347333	0.269333	0.225	0.567333	0.383	0.105667	0.541333	0.719333	0.329	0.412
2	ZJQ	OS	TPRK	0.367333	0.270667	0.063	0.331	0.557667	0.398667	0.647	0.175333	0.498667	0.889333	0.235	0.446	0.963	0.151333	0.339
3	YXL	OD	TPRK	0.232333	0.304333	0.0456667	0.0803333	0.487	0.0583333	0.0203333	0.148667	0.0263333	0.0656667	0.236	0.0583333	0.145333	0.282	0.0203333
3	YXL	OS	EPI	0.188	0.28	0.0533333	0.207333	0.854	0.291	0.107667	0.616333	0.192	0.068	0.4245	0.067	0.103	0.339667	0.066
4	CK	OD	TPRK	0.204667	0.211	0.405333	0.215667	0.470667	0.024	0.275667	0.148333	0.0835	0.316333	0.181667	0.022	0.268667	0.285667	0.0966667
4	CK	OS	EPI	0.128333	0.239	0.0863333	0.0603333	0.137667	0.182333	0.279667	0.197667	0.03	0.493667	0.387333	0.071	0.357667	0.143	0.126333
5	YHQ	OD	TPRK	0.277667	0.154667	0.147667	0.513	0.252667	0.382	0.4365	0.1725	0.2655	0.328667	0.124667	0.176333	0.319	0.224	0.0663333
5	YHQ	OS	EPI	0.0625	0.2285	0.055	0.524	0.309667	0.180667	0.4435	0.27	0.207	0.482	0.298667	0.258	0.398	0.230333	0.130667
6	WMH	OD	EPI	0.985333	0.725	0.916	0.407333	0.648333	0.226333	1.49533	1.76767	1.37033	0.757667	0.671333	0.616333	1.069	0.796333	1.08367
6	WMH	OS	TPRK	0.483333	0.368667	1.12667	0.284667	0.230333	0.578333	0.922667	1.406	2.65833	0.345	0.423667	0.904	0.548667	1.16	0.581
7	CL	OD	EPI	0.248333	0.082	0.0586667	0.293667	0.279333	0.164	0.442	0.065	0.128	0.4425	0.119	0.0155	0.05	0.084	0.009
7	CL	OS	TPRK	0.323667	0.202333	0.0356667	0.244	0.371333	0.126667	0.379	0.206667	0.179333	0.291	0.233333	0.124667	0.0303333	0.0526667	0.004
8	LAX	OD	TPRK	0.174333	0.191	0.0906667	0.269333	0.243333	0.304	0.246	0.403	0.211667	0.481333	0.343333	0.288333
8	LAX	OS	EPI	0.196333	0.232	0.249	0.532	0.545667	0.124333	0.672333	0.808333	0.208333	0.136333	0.494667	0.261333
9	YDJ	OD	TPRK	0.156333	0.259667	0.395667	0.187667	0.230667	0.56	0.191667	0.322667	0.482	0.151333	0.381667	0.418667	0.0153333	0.0883333	0.0113333
9	YDJ	OS	EPI	0.206667	0.182333	0.130333	0.534	0.279333	0.883	0.493667	0.252333	0.339	0.362333	0.451667	0.274333	0.048	0.105	0.0126667
10	CLJ	OD	EPI	0.248667	0.159	0.210333	0.079	0.2095	0.051	0.101	0.095	0.046	0.156667	0.251333	0.129333	0.022	0.022	0.007
10	CLJ	OS	TPRK	0.1945	0.346	0.1345	0.485667	0.296667	0.317333	0.575	0.221333	0.332667	0.61	0.235	0.374	0.0256667	0.0503333	0.00533333
11	ZXH	OD	EPI	0.1555	0.158	0.0445	0.357	0.145	0.171	0.247	0.133667	0.168333	0.314	0.153333	0.205667	0.0165	0.019	0.0035
11	ZXH	OS	TPRK	0.157	0.273	0.0395	0.278	0.162333	0.011	0.146	0.196667	0.207667	0.363667	0.129	0.259333	0.0176667	0.0283333	0.00133333
12	CYR	OD	TPRK	0.181333	0.187667	0.205667	0.0596667	0.384	0.338333	0.235667	0.251	0.445	0.384667	0.415667	0.567	0.049	0.0893333	0.006
12	CYR	OS	EPI	0.163333	0.2	0.163333	0.194667	0.53	0.390333	0.274667	0.186667	0.453	0.329	0.245	0.625333	0.022	0.142	0.016
13	CMY	OD	TPRK	0.192333	0.436333	0.131333	0.159333	0.556	0.098	0.161	0.225	0.178667	0.542333	0.262	0.325	0.009	0.203667	0.00466667
13	CMY	OS	EPI	0.258667	0.751	0.187333	0.624333	0.283	0.224333	0.71	0.624	0.498333	0.627667	0.467	0.286333	0.0656667	0.129333	0.00133333
14	THX	OD	EPI	0.229	0.191667	0.425667	0.312333	0.360667	0.173333	0.253667	0.462667	0.202333	0.153667	0.162667	0.102333	0.0436667	0.0976667	0.00933333
14	THX	OS	TPRK	0.135	0.310667	0.0386667	0.104333	0.107667	0.15	0.1	0.116667	0.216333	0.0666667	0.106667	0.116333	0.0606667	0.077	0.0123333
15	PQT	OD	EPI	0.118	0.384	0.169333	0.198333	0.258667	0.123667	0.247333	0.206	0.0993333	0.143	0.325	0.258	0.04	0.05	0.016
15	PQT	OS	TPRK	0.119333	0.173333	0.086	0.334333	0.683	0.127333	0.0916667	0.353333	0.29	0.058	0.068	0.4105	0.007	0.071	0.042
16	ZMS	OD	TPRK	0.114333	0.144	0.079	0.986333	0.277667	0.251333	1.00967	0.661333	0.0863333	1.119	0.33	0.263333	0.067	0.149667	0.0246667
16	ZMS	OS	EPI	0.093	0.124333	0.054	1.164	0.475333	0.392333	1.11867	0.45	0.698333	1.026	0.7635	0.0325	0.094	0.0966667	0.00966667
17	WWT	OD	EPI	0.0493333	0.423333	0.0553333	1.13533	1.20267	0.443667	0.781	0.152333	0.314667	0.0343333	0.0416667	0.00766667	0.0553333	0.0203333	0.00333333
17	WWT	OS	TPRK	0.052	0.169333	0.0856667	0.321	0.601333	0.288	0.358667	0.162667	0.340333	0.039	0.103667	0.001	0.0476667	0.038	0.015
18	CCY	OD	EPI	0.424	0.444333	0.517	0.421667	0.244667	0.0763333	0.769333	0.25	0.146333	0.704667	0.196	0.128667	0.0673333	0.0816667	0.00633333
18	CCY	OS	TPRK	0.278	0.362333	0.0446667	0.232667	0.286333	0.117	0.193667	0.212333	0.131333	0.178333	0.117	0.147	0.0453333	0.087	0.007
19	JXJ	OD	TPRK	0.550333	0.269667	0.396	0.12	0.311	0.343333	0.099	0.425	0.085	0.247667	0.371333	0.150333	0.0213333	0.0743333	0.00466667
19	JXJ	OS	EPI	0.0576667	0.219667	0.205	0.278333	0.0326667	0.291	0.373333	0.327333	0.0823333	0.355667	0.315667	0.089	0.0493333	0.058	0.00566667
20	SYY	OD	EPI	0.026	0.192333	0.160333	0.531667	0.468333	1.002	0.530333	0.527	0.735667	0.574667	0.334667	0.63	0.0856667	0.111333	0.0283333
20	SYY	OS	TPRK	0.268	0.098	0.1445	0.283	0.336	0.278	0.281667	0.292	0.275667	0.220333	0.284	0.255	0.035	0.0733333	0.004
21	CW	OD	EPI	0.173667	0.401667	0.0983333	0.1925	0.3185	0.038	0.485333	0.372	0.247333	0.0353333	0.0846667	0.00566667	0.0703333	0.0753333	0.005
21	CW	OS	TPRK	0.0323333	0.179333	0.036	0.129	0.445	0.234333	0.210333	0.485333	0.297333	0.0156667	0.0593333	0.00666667	0.00666667	0.122667	0.00633333
22	XP	OD	EPI	0.147667	0.236667	0.043	0.221667	0.225333	0.416667	0.58	0.387	0.521333	0.645	0.356	0.79	0.0163333	0.121	0.014
22	XP	OS	TPRK	0.0846667	0.223667	0.0293333	0.400333	0.593	0.685	0.636333	0.529667	0.769	0.868	0.577	0.732333	0.025	0.134	0.006
23	ZLL	OD	TPRK	0.203667	0.102	0.082	0.157667	0.110333	0.259333	0.194333	0.195333	0.163667	0.011	0.05	0.0133333	0.008	0.0366667	0.017
23	ZLL	OS	EPI	0.165	0.351333	0.098	0.0793333	0.332333	0.299333	0.114333	0.237667	0.153333	0.0876667	0.139	0.0166667	0.0373333	0.0806667	0.023
24	HXH	OD	TPRK	0.0526667	0.134667	0.0416667	0.254333	0.286	0.571	0.101	0.345667	0.382	0.051	0.019	0.011	0.0296667	0.0853333	0.008
24	HXH	OS	EPI	0.181667	0.237667	0.115667	0.441667	0.187	0.548	0.833333	0.352	0.906667	0.0406667	0.0803333	0.0346667	0.036	0.075	0.016
25	ZSS	OD	TPRK	0.266	0.408	0.12	0.445333	0.51	0.220333	0.232	0.538667	0.264667	0.208	0.581	0.199333	0.039	0.097	0.00433333
25	ZSS	OS	EPI	0.0973333	0.396	0.041	0.387667	0.400667	0.360667	0.103333	0.456333	0.452333	0.329	0.581	0.273333	0.021	0.091	0.021
26	CYY	OD	TPRK	0.237667	0.310667	0.0313333	0.177333	0.360667	0.428667	0.129667	0.362333	0.284667	0.3043	0.4203	0.3857
26	CYY	OS	EPI	0.121	0.063	0.036	0.566	0.161667	0.436667	0.413333	0.138333	0.246667	0.5737	0.2433	0.5503
27	LSZ	OD	EPI	0.129667	0.278333	0.0496667	0.242	0.164333	0.082	0.289333	0.268	0.0776667	0.525	0.3537	0.167	0.0343333	0.0996667	0.00733333
27	LSZ	OS	TPRK	0.110333	0.465667	0.127333	0.12	0.286667	0.1	0.190333	0.438667	0.137	0.3157	0.4713	0.129	0.039	0.106667	0.004
28	ZSS	OD	TPRK	0.173667	0.0903333	0.175	0.201	0.349	0.188667	0.012	0.0333333	0.00833333	0.1763	0.1467	0.062	0.0136667	0.0213333	0.00433333
28	ZSS	OS	EPI	0.105	0.111667	0.113	0.419667	0.103667	0.377667	0.036	0.017	0.0106667	0.1813	0.1573	0.062	0.0163333	0.0413333	0.00633333
29	CSZ	OD	EPI	0.358667	0.0803333	0.362	0.244667	0.309667	0.285	0.218667	0.26	0.253	0.181	0.136	0.0995	0.041	0.0706667	0.0136667
29	CSZ	OS	TPRK	0.908333	0.241333	0.558333	0.356333	0.140333	0.0986667	0.890333	0.181	0.818333	0.1315	0.1935	0.149	0.0323333	0.031	0.0283333
30	PX	OD	TPRK	0.378	0.432	0.105	0.0346667	0.0343333	0.01	0.225	0.509667	0.347333	0.281	0.5547	0.2297	0.0346667	0.072	0.003
30	PX	OS	EPI	0.314	0.459	0.227667	0.0186667	0.092	0.0106667	0.436	0.519	0.310333	0.5253	0.5043	0.2987	0.0533333	0.0736667	0.005
31	WJL	OD	TPRK	0.0166667	0.082	0.0123333	0.057	0.0536667	0.0503333	0.34	0.236333	0.143	0.1883	0.2713	0.2613	0.141667	0.125333	0.055
31	WJL	OS	EPI	0.0183333	0.0766667	0.0106667	0.03	0.0593333	0.0176667	0.613667	0.126	0.113	0.6483	0.235	0.3093	0.486667	0.180667	0.0206667
32	CHT	OD	EPI	0.0286667	0.09	0.0203333	0.033	0.140667	0.0333333	0.629333	0.258333	0.115667	0.56	0.198	0.1233	0.459	0.175333	0.0513333
32	CHT	OS	TPRK	0.013	0.0336667	0.017	0.0223333	0.113	0.0486667	0.317	0.481	0.113667	0.329	0.427	0.0393	0.248667	0.209667	0.0946667

## Sheet: contrast sensitivity
				pre-OP								post-OP 1M								post-OP 3M								post-OP 6M								post-OP 12M
				CS photopic				CS mestopic				CS photopic				CS mestopic				CS photopic				CS mestopic				CS photopic				CS mestopic				CS photopic				CS mestopic
number	name	eyes	surgery	3cpd	6cpd	12cpd	18cpd	3cpd	6cpd	12cpd	18cpd	3cpd	6cpd	12cpd	18cpd	3cpd	6cpd	12cpd	18cpd	3cpd	6cpd	12cpd	18cpd	3cpd	6cpd	12cpd	18cpd	3cpd	6cpd	12cpd	18cpd	3cpd	6cpd	12cpd	18cpd	3cpd	6cpd	12cpd	18cpd	3cpd	6cpd	12cpd	18cpd
1	JSQ	OD	EPI	1.49	1.84	1.4	0.96	1.63	1.84	1.54	0.96	1.49	1.7	1.4	0.96	1.34	1.55	1.25	0.96	1.63	2.14	1.99	1.55	1.63	1.84	1.99	1.25	1.63	1.99	1.84	1.55	1.63	1.99	1.84	1.55	1.63	2.14	1.84	1.55	1.63	2.29	1.99	1.55
1	JSQ	OS	TPRK	1.78	1.84	1.69	1.25	1.63	1.99	1.54	1.25	1.49	1.7	1.54	1.1	1.49	1.7	1.08	0.64	1.78	2.14	1.99	1.55	1.49	1.99	1.54	1.25	1.63	1.99	1.84	1.25	1.78	2.29	1.99	1.25	1.78	2.29	1.99	1.55	1.63	1.99	1.99	1.25
2	ZJQ	OD	EPI	1.93	2.14	1.54	1.4	1.78	1.99	1.54	1.25	1.93	1.84	1.54	1.1	1.49	1.55	1.25	0.96	2.08	2.14	1.4	1.25	1.93	2.14	1.69	1.1	1.63	1.84	1.4	1.25	1.63	2.29	1.4	1.1	1.63	1.84	1.54	1.1	1.63	1.84	1.69	1.1
2	ZJQ	OS	TPRK	1.93	2.14	1.54	1.1	1.78	2.14	1.84	1.55	1.78	1.99	1.84	1.25	1.63	1.84	1.4	1.25	1.78	1.84	1.84	1.4	1.93	2.14	1.84	1.4	1.63	2.14	1.54	1.4	1.63	2.14	1.4	1.1	1.63	1.84	1.54	1.25	1.63	1.99	1.54	1.1
3	YXL	OD	TPRK	1.78	2.14	1.84	1.55	1.93	2.14	1.69	1.4	1.63	2.14	1.84	1.1	1.78	2.14	1.99	1.55	1.93	2.14	1.69	1.55	1.63	2.14	1.84	1.55	2.08	2.14	1.84	1.55	1.78	2.14	1.99	1.55	1.78	2.14	1.84	1.55	1.63	2.29	1.99	1.55
3	YXL	OS	EPI	1.93	2.14	1.84	1.55	1.93	2.29	1.84	1.55	1.93	2.14	1.84	1.25	1.93	2.14	1.99	1.55	1.63	2.14	1.99	1.4	1.93	2.14	1.99	1.55	2.08	2.29	1.99	1.55	1.78	2.14	1.84	1.4	2.08	2.14	1.84	1.55	1.78	2.14	1.99	1.55
4	CK	OD	TPRK	1.78	1.99	1.99	1.55	1.93	2.14	1.99	1.55	1.78	1.99	1.69	1.25	1.78	1.84	1.54	1.1	2.08	1.84	1.99	1.55	2.08	1.84	1.99	1.1	1.78	2.14	1.99	1.25	1.78	2.14	1.99	1.1	1.78	2.14	1.99	1.4	1.78	1.84	1.69	1.25
4	CK	OS	EPI	1.78	1.99	1.99	1.25	1.93	2.29	1.99	1.55	1.78	1.99	1.84	1.25	1.78	1.84	1.69	1.25	2.08	1.99	1.84	1.4	1.78	1.84	1.99	1.25	1.93	2.14	1.99	1.55	1.63	2.14	1.99	1.25	1.78	2.14	1.99	1.4	1.78	2.14	1.69	1.25
5	YHQ	OD	TPRK	1.78	1.7	1.54	0.81	1.34	1.7	1.4	0.81	1.34	1.55	1.08	0.81	1.34	1.7	1.08	0.81	1.78	1.7	1.4	0.81	1.49	1.7	1.4	0.81	1.93	2.14	1.69	1.25	1.63	2.14	1.69	1.25	1.63	1.7	1.54	1.25	1.49	1.7	1.4	1.1
5	YHQ	OS	EPI	1.78	1.99	1.54	0.96	1.34	1.7	1.54	0.96	1.49	1.55	1.25	0.81	1.49	1.7	1.25	0.81	1.34	1.84	1.25	0.81	1.49	1.7	1.4	1.1	1.78	1.84	1.54	1.1	1.78	2.14	1.69	1.1	1.63	1.84	1.69	1.4	1.63	1.7	1.54	1.1
6	WMH	OD	EPI	1.63	1.55	1.25	0.81	1.49	1.7	1.4	0.81	1.34	1.38	0.91	0.47	1.49	1.7	1.08	0.64	1.34	1.7	1.25	0.81	1.34	1.55	1.25	0.96	1.63	1.99	1.4	1.1	1.78	1.99	1.25	0.81	1.49	1.7	1.4	0.81	1.63	1.84	1.4	0.96
6	WMH	OS	TPRK	1.49	1.7	1.54	0.96	1.49	1.7	1.4	1.1	1.49	1.7	1.4	0.81	1.34	1.55	1.08	0.81	1.49	1.55	1.4	0.96	1.49	1.55	1.08	0.64	1.63	1.99	1.99	1.25	1.93	2.14	1.99	1.25	1.49	1.84	1.4	1.1	1.49	1.7	1.54	1.1
7	CL	OD	EPI	1.78	2.29	1.99	1.25	1.78	2.14	1.99	1.55	1.78	1.99	1.69	1.4	1.63	1.99	1.69	0.96	1.78	2.14	1.99	1.25	1.63	1.84	1.69	1.25	1.78	2.14	1.69	1.55	1.78	2.14	1.84	1.25	1.78	2.14	1.69	1.4	1.63	1.84	1.54	1.25
7	CL	OS	TPRK	1.93	2.14	1.69	1.25	1.93	1.99	1.84	1.55	1.78	2.14	1.69	1.25	1.78	1.99	1.54	1.25	1.63	1.84	1.69	1.1	1.63	1.99	1.69	1.1	1.93	1.84	1.69	1.55	1.78	1.99	1.84	1.25	1.78	2.14	1.69	1.25	1.78	1.84	1.54	1.25
8	LAX	OD	TPRK	1.93	1.99	1.69	1.25	1.78	2.14	1.69	1.25	1.78	2.14	1.84	0.81	1.63	1.7	1.4	0.96	1.78	2.14	1.69	1.4	1.63	1.99	1.69	1.25	1.78	2.14	1.69	1.4	1.63	1.99	1.54	1.25
8	LAX	OS	EPI	1.78	1.99	1.4	1.25	1.78	1.99	1.84	1.4	1.63	1.7	1.54	0.96	1.78	1.99	1.4	0.64	1.78	2.14	1.69	1.1	1.63	1.99	1.84	1.1	1.78	1.99	1.69	1.25	1.63	1.84	1.54	1.1
9	YDJ	OD	TPRK	1.63	1.99	1.54	1.1	1.63	1.84	1.54	1.1	1.34	1.7	1.4	1.1	1.34	1.38	1.25	0.81	1.93	2.14	1.84	1.25	1.78	1.84	1.84	1.25	1.78	1.99	1.69	1.25	1.93	1.99	1.84	1.25	1.93	2.14	1.84	1.25	1.93	2.14	1.54	1.25
9	YDJ	OS	EPI	1.78	1.84	1.69	1.25	1.63	1.84	1.69	0.96	1.49	1.7	1.4	0.96	1.34	1.55	1.4	0.81	1.78	2.14	1.84	1.4	1.78	1.99	1.69	1.1	1.78	2.14	1.69	1.25	1.78	2.14	1.69	1.25	1.78	2.14	1.99	1.25	1.78	2.14	1.4	1.25
10	CLJ	OD	EPI	1.78	1.99	1.54	1.25	1.93	2.14	1.84	1.25	1.49	1.84	1.4	0.96	1.63	1.55	1.08	0.64	1.93	1.84	1.54	0.96	1.93	2.14	1.99	1.55	1.78	1.84	1.54	1.1	1.78	2.14	1.54	1.25	1.78	1.84	1.69	1.25	1.63	1.84	1.84	1.55
10	CLJ	OS	TPRK	1.78	2.14	1.4	0.96	1.78	1.99	1.54	1.1	1.63	1.7	1.25	0.96	1.78	1.7	1.54	0.81	1.78	1.84	1.4	0.96	1.78	2.14	1.84	1.55	1.78	1.84	1.4	1.1	1.63	1.99	1.4	0.96	1.63	1.99	1.54	1.25	1.63	1.99	1.54	1.25
11	ZXH	OD	EPI	1.78	1.99	1.69	1.4	1.78	1.99	1.54	1.25	1.63	2.14	1.4	0.96	1.78	1.84	1.69	0.96	1.78	1.99	1.99	1.55	1.78	1.99	1.69	1.1	1.78	1.84	1.69	1.1	1.63	1.99	1.54	0.96	1.78	1.99	1.84	1.25	1.63	1.84	1.54	0.96
11	ZXH	OS	TPRK	1.78	1.84	1.69	1.25	1.63	1.84	1.54	0.96	1.63	1.7	1.54	0.64	1.78	1.99	1.25	1	1.78	1.99	1.69	1.1	1.78	1.84	1.54	1.1	1.63	1.84	1.54	1.25	1.63	1.84	1.54	0.96	1.78	1.84	1.69	1.25	1.78	1.99	1.54	0.96
12	CYR	OD	TPRK	1.78	2.14	1.84	1.25	1.63	1.99	1.54	1.1	1.78	1.99	1.54	1.1	1.63	1.84	1.54	1.1	2.08	1.99	1.99	1.4	2.08	1.99	1.4	1.25	1.63	1.84	1.84	1.25	1.78	1.84	1.54	1.4	1.78	2.14	1.84	1.1	1.63	1.99	1.54	1.1
12	CYR	OS	EPI	1.78	1.99	1.54	1.1	1.78	1.84	1.69	1.1	1.63	1.84	1.25	0.96	1.63	1.7	1.4	1.25	2.08	2.14	1.99	1.1	2.08	2.14	1.54	1.55	1.63	1.99	1.84	1.4	1.93	1.99	1.54	1.4	1.78	1.99	1.84	1.1	1.49	1.99	1.54	0.96
13	CMY	OD	TPRK	1.34	1.84	1.4	1.25	1.78	1.84	1.4	0.96	1.93	2.14	1.99	1.4	1.63	1.84	1.54	1.1	1.93	2.29	1.99	1.25	1.78	1.99	1.69	1.55	1.93	2.14	1.69	1.4	1.78	2.14	1.84	1.55	1.78	1.99	1.69	1.4	1.93	2.14	1.69	1.55
13	CMY	OS	EPI	1.78	1.99	1.4	1.1	1.34	1.7	1.4	0.96	1.78	1.99	1.4	1.25	1.63	1.84	1.54	1.1	1.78	1.84	1.54	1.4	1.49	1.7	1.69	1.25	1.78	2.14	1.69	1.4	1.63	2.14	1.69	1.4	1.63	1.84	1.69	1.25	1.78	1.84	1.4	1.1
14	THX	OD	EPI	1.49	1.7	1.25	0.96	1.34	1.84	1.08	0.64	1.49	1.84	1.54	0.81	1.49	1.7	1.08	0.81	1.78	2.14	1.69	1.1	1.78	1.99	1.69	1.1	1.63	2.14	1.69	1.1	1.78	1.99	1.69	1.1	1.49	1.84	1.69	1.25	1.63	2.14	1.69	1.25
14	THX	OS	TPRK	1.63	1.84	1.4	0.96	1.34	1.7	1.4	0.64	1.49	1.84	1.25	0.81	1.34	1.7	1.25	0.96	1.63	1.84	1.4	0.96	1.78	1.99	1.54	1.1	1.63	1.84	1.4	0.96	1.78	1.99	1.54	1.1	1.49	1.84	1.69	1.4	1.63	1.84	1.54	1.1
15	PQT	OD	EPI	1.78	1.99	1.54	0.96	1.63	1.84	1.4	0.96	2.08	1.99	1.99	1.55	2.08	2.29	1.54	1.4	1.78	1.99	1.84	1.25	1.93	2.29	1.84	1.4	1.78	1.99	1.84	1.25	1.93	2.14	1.99	1.55	1.78	1.84	1.4	1.25	1.63	1.84	1.54	0.96
15	PQT	OS	TPRK	1.78	1.84	1.4	0.96	1.78	1.99	1.4	0.96	2.08	2.14	1.99	1.25	1.78	1.84	1.54	1.55	1.63	1.99	1.69	1.25	1.78	1.99	1.84	1.4	1.78	2.14	1.69	1.4	1.93	1.99	1.84	1.1	1.63	1.99	1.54	1.25	1.78	1.99	1.54	0.96
16	ZMS	OD	TPRK	1.63	1.84	1.54	1.1	1.63	1.84	1.54	1.1	1.63	1.84	1.54	1.1	1.63	1.84	1.54	1.1	1.63	1.84	1.4	0.96	1.63	1.84	1.4	0.96	1.63	1.84	1.84	0.96	1.63	1.84	1.54	1.1	1.63	1.84	1.54	0.96	1.63	1.84	1.54	0.81
16	ZMS	OS	EPI	1.63	1.84	1.54	1.1	1.63	1.84	1.54	1.1	1.63	1.84	1.54	1.1	1.63	1.84	1.54	1.1	1.63	1.84	1.54	0.96	1.63	1.84	1.4	1.1	1.63	1.84	1.84	0.96	1.63	1.84	1.54	1.1	1.63	1.7	1.54	0.96	1.49	1.84	1.54	0.96
17	WWT	OD	EPI	1.78	2.14	1.84	1.55	1.93	2.14	1.99	1.55	1.78	1.99	1.84	1.4	1.49	2.14	1.59	1.4	1.78	1.99	1.84	1.25	1.93	2.14	1.99	1.25	1.93	2.14	1.99	1.55	1.93	2.29	1.84	1.55	1.78	1.99	1.84	1.4	1.93	2.14	1.99	1.25
17	WWT	OS	TPRK	1.93	2.14	1.99	1.55	1.78	1.99	1.99	1.25	1.78	2.29	1.69	1.25	1.78	2.14	1.84	1.4	1.93	2.14	1.99	1.25	1.78	2.14	1.99	1.25	1.93	2.14	1.84	1.1	1.93	2.14	1.69	1.25	1.93	1.99	1.84	1.55	1.93	2.14	1.99	1.25
18	CCY	OD	EPI	1.78	1.84	1.84	1.25	1.78	1.99	1.54	1.25	1.93	2.14	1.84	0.96	1.78	1.84	1.54	0.96	1.63	1.7	1.25	0.96	1.49	1.84	1.25	0.96	1.78	1.84	1.84	1.1	1.78	1.99	1.54	0.96	1.78	2.14	1.84	1.4	1.93	2.14	1.99	1.55
18	CCY	OS	TPRK	1.78	1.99	1.54	0.96	1.78	1.99	1.54	1.25	1.78	2.14	1.84	1.25	1.78	1.84	1.54	0.81	1.63	1.7	1.4	1.25	1.63	1.55	1.08	0.96	1.78	1.84	1.4	0.96	1.78	1.99	1.4	0.96	1.78	2.14	1.69	1.25	1.78	1.99	1.99	1.25
19	JXJ	OD	TPRK	1.63	2.29	1.69	1.25	1.63	1.99	1.69	0.96	1.63	1.7	1.08	0.81	1.63	1.84	1.4	1.4	1.63	1.84	1.69	1.1	1.63	1.99	1.4	0.96	1.63	1.99	1.4	0.81	1.63	1.99	1.54	0.96	1.63	2.14	1.84	1.4	1.78	2.14	1.69	1.4
19	JXJ	OS	EPI	1.49	1.84	1.54	0.81	1.78	1.84	1.54	0.81	1.34	1.38	1.25	0.81	1.34	1.55	1.25	0.96	1.63	1.99	1.4	0.81	1.49	1.99	1.4	0.64	1.49	1.7	1.4	1.1	1.49	1.84	1.69	0.96	1.63	2.14	1.69	1.25	1.63	2.14	1.69	1.4
20	SYY	OD	EPI	1.78	2.29	1.99	1.55	1.93	2.29	1.99	1.55	1.78	1.84	1.54	1.25	1.63	1.84	1.84	1.25	1.78	1.99	1.69	1.25	1.93	1.99	1.84	1.25	1.78	2.14	1.69	1.1	1.78	1.99	1.84	1.25	1.78	2.14	1.54	1.25	1.63	1.99	1.69	1.25
20	SYY	OS	TPRK	1.78	2.29	1.99	1.55	1.78	1.99	1.99	1.55	1.78	1.99	1.84	1.1	1.78	1.99	1.69	0.96	1.93	1.99	1.99	1.25	1.78	1.99	1.54	1.25	1.93	2.14	1.84	1.25	1.78	1.99	1.99	1.25	1.93	1.99	1.99	1.4	1.78	1.99	1.84	1.25
21	CW	OD	EPI	2.08	1.99	1.99	1.55	1.78	2.14	1.99	1.4	1.93	2.14	1.99	1.25	2.08	2.14	1.99	1.55	2.08	1.84	1.99	1.55	1.78	2.14	1.54	1.25	1.78	2.14	1.84	1.55	1.78	2.14	1.99	1.4	1.78	2.29	1.99	1.55	1.93	2.29	1.84	1.55
21	CW	OS	TPRK	2.08	2.29	1.84	1.55	1.63	2.14	1.99	1.55	1.63	2.14	1.08	1.25	1.63	1.84	1.4	1.25	1.78	1.99	1.99	1.4	1.63	1.84	1.54	1.4	1.78	1.99	1.84	1.25	1.93	2.14	1.69	1.25	1.78	2.29	1.99	1.55	1.78	2.29	1.69	1.55
22	XP	OD	EPI	1.78	2.14	1.84	1.55	1.78	2.14	1.99	1.55	1.63	1.84	1.54	1.25	1.63	1.84	1.54	1.1	1.78	1.84	1.54	1.1	1.63	1.99	1.54	1.4	1.78	1.99	1.84	1.55	1.78	2.14	1.54	1.4	1.78	1.84	1.54	1.25	1.63	1.7	1.4	1.55
22	XP	OS	TPRK	1.78	2.14	1.99	1.55	1.78	2.14	1.84	1.55	1.63	1.84	1.4	1.55	1.34	1.84	1.25	0.96	1.63	2.14	1.84	1.55	1.63	2.14	1.69	0.96	1.78	2.14	1.54	1.4	1.63	2.14	1.84	1.55	1.93	2.14	1.54	1.55	1.63	2.14	1.54	1.55
23	ZLL	OD	TPRK	1.63	1.84	1.4	0.81	1.34	1.7	1.4	1.1	1.78	1.84	1.69	1.25	1.93	2.14	1.84	0.96	1.78	1.84	1.54	1.25	1.63	1.99	1.84	1.1	1.78	2.14	1.99	1.4	1.78	2.14	1.84	1.4	1.93	1.99	1.99	1.25	1.93	1.99	1.84	1.25
23	ZLL	OS	EPI	1.78	1.84	1.54	1.1	1.63	1.84	1.54	0.96	1.78	2.14	1.84	1.4	1.93	1.84	1.84	1.1	1.78	1.99	1.69	1.25	1.78	1.84	1.54	0.96	1.78	2.14	1.99	1.25	1.78	1.84	1.84	0.96	1.78	2.14	1.69	1.25	1.78	2.14	1.69	1.25
24	HXH	OD	TPRK	1.63	1.84	1.54	0.96	1.49	1.7	1.4	0.96	1.63	1.7	1.4	0.96	1.63	1.84	1.54	0.96	1.34	1.84	1.08	0.64	1.78	1.84	1.25	0.64	1.49	1.7	1.69	0.96	1.49	1.55	1.4	0.81	1.78	1.99	1.69	1.25	1.78	1.99	1.84	1.55
24	HXH	OS	EPI	1.63	1.84	1.54	0.96	1.49	1.38	1.25	0.64	1.49	1.55	1.4	0.96	1.63	1.7	1.4	0.96	1.93	1.84	1.4	0.96	1.63	1.84	1.4	0.96	1.63	1.84	1.69	1.25	1.78	1.99	1.69	0.96	1.78	1.99	1.84	1.55	1.78	2.14	1.69	1.55
25	ZSS	OD	TPRK	1.63	1.84	1.54	1.1	1.63	1.84	1.4	0.96	2.08	1.84	1.4	1.1	1.49	1.7	1.4	1.1	1.63	1.99	1.4	0.96	1.63	1.84	1.4	1.1	1.78	1.99	1.54	0.96	1.63	1.99	1.4	1.25	1.63	1.84	1.4	0.96	1.78	1.99	1.4	1.1
25	ZSS	OS	EPI	1.17	1.99	1.54	0.96	1.63	1.84	1.25	0.64	1.78	1.99	1.4	0.96	1.63	1.55	1.08	0.81	1.63	1.99	1.69	1.1	1.78	1.7	1.4	1.1	1.78	1.84	1.54	0.96	1.63	1.99	1.54	1.1	1.63	2.14	1.84	1.25	1.63	2.14	1.54	0.96
26	CYY	OD	TPRK	1.49	1.7	1.4	0.96	1.49	1.7	1.25	0.81	1.49	1.7	1.4	0.96	1.49	1.55	1.08	0.64	1.78	1.55	1.4	0.81	1.49	1.55	1.4	0.96	1.78	1.84	1.54	1.1	1.63	1.7	1.54	0.96
26	CYY	OS	EPI	1.21	1.38	1.08	0.17	0.7	0.91	0.61	0.17	1.63	1.7	1.4	0.96	1.49	1.38	1.25	0.81	1.93	1.84	1.54	0.81	1.49	1.99	1.54	0.81	1.63	1.84	1.54	1.1	1.49	1.7	1.4	0.96
27	LSZ	OD	EPI	1.49	1.7	1.4	0.96	1.34	1.55	1.25	0.96	2.08	2.14	1.54	1.25	1.93	2.14	1.4	1.1	1.78	1.84	1.84	1.1	1.63	1.84	1.84	1.25	1.78	1.84	1.84	1.25	1.63	1.84	1.54	1.1	1.93	2.29	1.99	1.55	1.63	2.14	1.84	1.4
27	LSZ	OS	TPRK	1.49	1.7	1.25	0.81	1.49	1.55	1.4	0.64	1.78	2.14	1.84	1.25	1.78	1.99	1.99	1.25	1.63	1.84	1.54	0.96	1.78	1.84	1.84	1.25	1.78	1.99	1.69	1.25	1.78	1.99	1.54	1.1	1.93	2.29	1.99	1.55	1.63	2.14	1.99	1.55
28	ZSS	OD	TPRK	1.63	2.14	1.84	1.25	1.78	1.99	1.99	1.55	1.78	2.14	1.4	1.1	1.78	1.99	1.69	1.25	1.78	2.29	1.99	1.25	1.78	2.29	1.99	1.25	1.93	2.29	1.84	1.55	1.93	2.14	1.99	1.25	1.93	1.99	1.84	1.25	1.78	1.99	1.99	1.25
28	ZSS	OS	EPI	1.78	1.84	1.69	1.55	1.78	2.14	1.54	1.25	1.78	2.14	1.25	0.96	1.78	1.99	1.4	1.1	1.78	2.29	1.99	1.25	1.63	2.14	1.99	1.25	1.93	2.29	1.84	1.55	1.93	2.14	1.99	1.55	1.93	2.14	1.84	1.25	1.78	1.99	1.84	1.25
29	CSZ	OD	EPI	1.78	2.14	1.99	1.55	1.78	2.14	1.54	1.25	1.63	1.99	1.84	1.4	1.63	1.99	1.84	1.25	1.93	1.99	1.84	1.4	1.93	2.14	1.54	1.25	1.49	1.99	1.84	1.4	1.49	1.54	1.54	1.55	1.78	2.14	1.69	1.4	1.63	1.99	1.84	1.25
29	CSZ	OS	TPRK	2.08	2.14	1.99	1.1	1.63	2.14	1.69	1.55	1.34	1.99	1.54	1.25	1.63	2.14	1.54	1.25	1.78	2.14	1.84	1.55	1.78	2.14	1.54	0.96	1.49	1.84	1.4	1.4	1.49	1.54	1.54	1.25	1.63	2.14	1.69	1.4	1.63	1.99	1.69	1.25
30	PX	OD	TPRK	2.08	2.29	1.84	1.1	1.78	2.29	1.84	1.25	1.78	2.14	1.54	0.96	1.78	2.29	1.84	0.96	1.78	2.14	1.84	1.4	1.63	1.84	1.54	0.96	1.78	2.14	1.69	1.55	1.63	2.14	1.69	1.55	1.93	2.14	1.84	1.55	1.93	2.14	1.84	1.55
30	PX	OS	EPI	1.78	2.14	1.84	1.25	2.08	2.14	1.54	1.55	1.78	2.14	1.54	0.96	1.78	2.14	1.99	0.96	1.63	1.99	1.54	1.25	1.78	1.84	1.54	1.25	1.78	2.14	1.54	1.4	1.63	1.54	1.54	1.25	1.78	2.14	1.69	1.55	1.78	2.14	1.99	1.55
31	WJL	OD	TPRK	1.78	1.84	1.99	1.1	1.78	1.84	1.99	1.25	1.78	1.7	1.4	0.81	1.93	1.84	1.25	0.96	1.78	1.99	1.69	0.96	1.63	1.84	1.54	1.25	1.78	1.84	1.69	1.25	1.78	1.99	1.69	1.1	1.78	1.99	1.54	0.96	1.63	2.14	1.54	0.96
31	WJL	OS	EPI	1.78	1.84	1.08	0.81	1.63	1.84	1.08	0.96	1.78	1.84	1.25	0.81	1.78	1.84	1.08	0.64	1.78	1.84	1.69	1.25	1.63	1.84	1.69	0.96	1.78	2.14	1.54	0.96	1.63	1.54	1.69	0.96	1.78	1.99	1.4	1.1	1.78	2.14	1.4	0.96
32	CHT	OD	EPI	1.63	1.84	1.4	0.96	1.78	1.84	1.69	0.96	1.63	1.55	1.25	0.96	1.63	1.84	1.4	0.96	1.63	1.84	1.54	1.25	1.63	1.84	1.54	1.4	1.63	1.99	1.54	1.25	1.63	1.99	1.84	1.25	1.63	1.84	1.54	1.25	1.63	1.84	1.54	1.25
32	CHT	OS	TPRK	1.78	1.84	1.54	1.1	1.78	2.14	1.69	1.25	1.63	1.7	1.4	0.96	1.63	1.55	1.25	0.96	1.49	1.99	1.54	1.25	1.63	1.99	1.54	1.25	1.78	2.14	1.84	1.4	1.93	1.99	1.69	1.25	1.78	1.84	1.69	1.25	1.63	1.99	1.54	1.25

## Sheet: haze
number	name	eyes	surgery	Post-1M	Post-3M	Post-6M	Post-12M
1	JSQ	OD	EPI	0.5	0	0	0
1	JSQ	OS	TPRK	0	0	0	0
2	ZJQ	OD	EPI	0	0	0	0
2	ZJQ	OS	TPRK	0.5	0	0	0
3	YXL	OD	TPRK	0	0	0	0
3	YXL	OS	EPI	0	0	0	0
4	CK	OD	TPRK	0.5	0	0	0
4	CK	OS	EPI	0.5	0	0	0
5	YHQ	OD	TPRK	0.5	0	0.5	0.5
5	YHQ	OS	EPI	0.5	0	0.5	0.5
6	WMH	OD	EPI	0	0	0	0
6	WMH	OS	TPRK	0	0	0	0
7	CL	OD	EPI	0	0.5	0	0
7	CL	OS	TPRK	0	0	0	0
8	LAX	OD	TPRK	0.5	0	0
8	LAX	OS	EPI	0.5	0	0
9	YDJ	OD	TPRK	0	0	0	0
9	YDJ	OS	EPI	0	0	0	0
10	CLJ	OD	EPI	0.5	0	0	0
10	CLJ	OS	TPRK	0.5	0	0	0
11	ZXH	OD	EPI	0.5	0	0	0
11	ZXH	OS	TPRK	0.5	1	0.5	0
12	CYR	OD	TPRK	0	0	0	0
12	CYR	OS	EPI	1	0	0	0
13	CMY	OD	TPRK	0.5	0	0	0
13	CMY	OS	EPI	0.5	0	0	0
14	THX	OD	EPI	0.5	0	0	0
14	THX	OS	TPRK	0	0	0	0
15	PQT	OD	EPI	0	0	0	0
15	PQT	OS	TPRK	0	0.5	0	0
16	ZMS	OD	TPRK	0.5	0.5	0	0
16	ZMS	OS	EPI	0.5	0.5	0	0
17	WWT	OD	EPI	1	1	0.5	0
17	WWT	OS	TPRK	0.5	0	0	0
18	CCY	OD	EPI	0.5	0	0	0
18	CCY	OS	TPRK	0.5	0	0	0
19	JXJ	OD	TPRK	0	0	0	0
19	JXJ	OS	EPI	0	0	0	0
20	SYY	OD	EPI	0.5	0	0	0
20	SYY	OS	TPRK	0	0	0	0
21	CW	OD	EPI	0	0	0	0
21	CW	OS	TPRK	0	0	0	0
22	XP	OD	EPI	0.5	0.5	0	0
22	XP	OS	TPRK	0.5	0.5	0	0
23	ZLL	OD	TPRK	0	0	0	0
23	ZLL	OS	EPI	0	0	0	0
24	HXH	OD	TPRK	1	1	0.5	0.5
24	HXH	OS	EPI	0.5	0	0	0
25	ZSS	OD	TPRK	0	0.5	0.5	0
25	ZSS	OS	EPI	0.5	0.5	0.5	0
26	CYY	OD	TPRK	1	0.5	0.5
26	CYY	OS	EPI	1	0.5	0.5
27	LSZ	OD	EPI	0	0	0	0
27	LSZ	OS	TPRK	0.5	0.5	0.5	0
28	ZSS	OD	TPRK	0.5	0.5	0	0
28	ZSS	OS	EPI	0.5	0.5	0	0
29	CSZ	OD	EPI	0	0	0	0
29	CSZ	OS	TPRK	0.5	0.5	0	0
30	PX	OD	TPRK	0.5	0	0	0
30	PX	OS	EPI	0	0	0	0
31	WJL	OD	TPRK	0.5	0.5	0	0
31	WJL	OS	EPI	0.5	0.5	0	0
32	CHT	OD	EPI	0	0	0	0
32	CHT	OS	TPRK	0	0	0	0
